# Supplementary material for: Proteomic profiling and identification of significant markers from high-grade osteosarcoma after cryotherapy and irradiation
Source: Sci Rep. 2020 Feb 7;10:2105. doi: 10.1038/s41598-019-56024-7 (PMC7005698; doi:10.1038/s41598-019-56024-7)
Supplement: Supplementary file 2 — Dataset 2 [file 41598_2019_56024_MOESM2_ESM.xlsx]

## Sheet: Supplementary data1
Supplementary Table 1. Proteins analysed using label-free quantification (peptide FDR p<0.05, 0.01)
Protein Group	Protein ID	Accession	Significance	Coverage (%)	#Peptides	#Unique	PTM	OGS_Untreated Area	OGS_LN Area	OGS_RAD Area	OGS_untreated Area (top-3 peptides)	OGS_LN treated Area (top-3 peptides)	OGS_ECIR Treated Area (top-3 peptides)	Sample Profile (Ratio)	OGS-Untreated Area	ogs-LN Treated Area	OGS-ECIR Treated Area	OGS_Untreated (top-3 peptides)	OGS_LN Area (top-3 peptides)	OGS_ECIR Area (top-3 peptides)	Group Profile (Ratio)	Avg. Mass	Description
31	171	Q09666	200	0	1	1		27900000	6890000	7400000	27900000	6890000	7400000	1.00:0.25:0.27	27900000	6890000	7400000	27900000	6890000	7400000	1.00:0.25:0.27	629114	Neuroblast differentiation-associated protein AHNAK OS=Homo sapiens OX=9606 GN=AHNAK PE=1 SV=2
36	23	P12111	200	2	6	6		244000000	272000000	12800000	212000000	244000000	9640000	1.00:1.15:0.05	244000000	272000000	12800000	212000000	244000000	9640000	1.00:1.15:0.05	343668	Collagen alpha-3(VI) chain OS=Homo sapiens OX=9606 GN=COL6A3 PE=1 SV=5
51	28	P02787	200	36	24	2	Carbamidomethylation; Oxidation (M)	594000000	186000000	166000000	580000000	183000000	166000000	1.00:0.32:0.29	594000000	186000000	166000000	580000000	183000000	166000000	1.00:0.32:0.29	77064	Serotransferrin OS=Homo sapiens OX=9606 GN=TF PE=1 SV=3
68	17	Q05707	200	7	10	6		58700000	57200000	14400000	54100000	50000000	12600000	1.00:0.92:0.23	58700000	57200000	14400000	54100000	50000000	12600000	1.00:0.92:0.23	193513	Collagen alpha-1(XIV) chain OS=Homo sapiens OX=9606 GN=COL14A1 PE=1 SV=3
74	571	P11277	200	1	2	1		8570000	4670000	1780000	8570000	4670000	1780000	1.00:0.54:0.21	8570000	4670000	1780000	8570000	4670000	1780000	1.00:0.54:0.21	246466	Spectrin beta chain erythrocytic OS=Homo sapiens OX=9606 GN=SPTB PE=1 SV=5
83	434	P35609	200	4	4	1	Carbamidomethylation	6280000	735000	5400000	6280000	735000	5400000	1.00:0.12:0.86	6280000	735000	5400000	6280000	735000	5400000	1.00:0.12:0.86	103854	Alpha-actinin-2 OS=Homo sapiens OX=9606 GN=ACTN2 PE=1 SV=1
98	130	P68133	200	43	17	1	Carbamidomethylation	28300000	33500000	2210000	28300000	33500000	2210000	1.00:1.19:0.08	28300000	33500000	2210000	28300000	33500000	2210000	1.00:1.19:0.08	42051	Actin alpha skeletal muscle OS=Homo sapiens OX=9606 GN=ACTA1 PE=1 SV=1
110	193	O14983	200	2	2	1	Carbamidomethylation	108000000	40200000	801000	108000000	40200000	801000	1.00:0.37:0.02	108000000	40200000	801000	108000000	40200000	801000	1.00:0.37:0.02	110252	Sarcoplasmic/endoplasmic reticulum calcium ATPase 1 OS=Homo sapiens OX=9606 GN=ATP2A1 PE=1 SV=1
123	7	P02675	200	31	11	6	Carbamidomethylation	434000000	199000000	47500000	393000000	175000000	34600000	1.00:0.44:0.09	434000000	199000000	47500000	393000000	175000000	34600000	1.00:0.44:0.09	55928	Fibrinogen beta chain OS=Homo sapiens OX=9606 GN=FGB PE=1 SV=2
129	26	P06732	200	21	7	3		2070000000	1710000000	379000000	1670000000	1410000000	338000000	1.00:0.85:0.20	2070000000	1710000000	379000000	1670000000	1410000000	338000000	1.00:0.85:0.20	43101	Creatine kinase M-type OS=Homo sapiens OX=9606 GN=CKM PE=1 SV=2
155	71	Q5R5A0	200	28	8	1	Carbamidomethylation	23300000	37300000	3030000	23300000	37300000	3030000	1.00:1.60:0.13	23300000	37300000	3030000	23300000	37300000	3030000	1.00:1.60:0.13	38604	Annexin A2 OS=Pongo abelii OX=9601 GN=ANXA2 PE=2 SV=1
155	72	P07355	200	28	8	1	Carbamidomethylation	23300000	37300000	3030000	23300000	37300000	3030000	1.00:1.60:0.13	23300000	37300000	3030000	23300000	37300000	3030000	1.00:1.60:0.13	38604	Annexin A2 OS=Homo sapiens OX=9606 GN=ANXA2 PE=1 SV=2
170	288	P02671	200	10	8	8		476000000	376000000	111000000	356000000	264000000	87600000	1.00:0.74:0.25	476000000	376000000	111000000	356000000	264000000	87600000	1.00:0.74:0.25	94973	Fibrinogen alpha chain OS=Homo sapiens OX=9606 GN=FGA PE=1 SV=2
171	252	P02647	200	56	14	4		788000000	259000000	37500000	783000000	229000000	36100000	1.00:0.29:0.05	788000000	259000000	37500000	783000000	229000000	36100000	1.00:0.29:0.05	30778	Apolipoprotein A-I OS=Homo sapiens OX=9606 GN=APOA1 PE=1 SV=1
180	274	P08133	200	4	2	1		30100000	29500000	511000	30100000	29500000	511000	1.00:0.98:0.02	30100000	29500000	511000	30100000	29500000	511000	1.00:0.98:0.02	75873	Annexin A6 OS=Homo sapiens OX=9606 GN=ANXA6 PE=1 SV=3
185	85	P00558	200	35	13	3	Carbamidomethylation	45600000	23500000	10500000	39100000	21900000	9110000	1.00:0.56:0.23	45600000	23500000	10500000	39100000	21900000	9110000	1.00:0.56:0.23	44615	Phosphoglycerate kinase 1 OS=Homo sapiens OX=9606 GN=PGK1 PE=1 SV=3
189	600	Q00872	200	3	3	3		33600000	12700000	3030000	33600000	12700000	3030000	1.00:0.38:0.09	33600000	12700000	3030000	33600000	12700000	3030000	1.00:0.38:0.09	128294	Myosin-binding protein C slow-type OS=Homo sapiens OX=9606 GN=MYBPC1 PE=1 SV=2
203	59	P04406	200	43	13	1	Carbamidomethylation	6270000	422000	4960000	6270000	422000	4960000	1.00:0.07:0.79	6270000	422000	4960000	6270000	422000	4960000	1.00:0.07:0.79	36053	Glyceraldehyde-3-phosphate dehydrogenase OS=Homo sapiens OX=9606 GN=GAPDH PE=1 SV=3
204	123	P13929	200	30	9	2	Carbamidomethylation	128000000	7230000	13300000	125000000	4480000	12300000	1.00:0.04:0.10	128000000	7230000	13300000	125000000	4480000	12300000	1.00:0.04:0.10	46987	Beta-enolase OS=Homo sapiens OX=9606 GN=ENO3 PE=1 SV=5
214	9	P04075	200	44	13	2	Carbamidomethylation	206000000	34800000	23700000	206000000	34800000	23700000	1.00:0.17:0.12	206000000	34800000	23700000	206000000	34800000	23700000	1.00:0.17:0.12	39420	Fructose-bisphosphate aldolase A OS=Homo sapiens OX=9606 GN=ALDOA PE=1 SV=2
239	339	P09493	200	23	7	1		33600000	38500000	1760000	33600000	38500000	1760000	1.00:1.15:0.05	33600000	38500000	1760000	33600000	38500000	1760000	1.00:1.15:0.05	32709	Tropomyosin alpha-1 chain OS=Homo sapiens OX=9606 GN=TPM1 PE=1 SV=2
261	226	P08603	200	3	4	3		103000000	59600000	20200000	103000000	59600000	20200000	1.00:0.58:0.20	103000000	59600000	20200000	103000000	59600000	20200000	1.00:0.58:0.20	139096	Complement factor H OS=Homo sapiens OX=9606 GN=CFH PE=1 SV=4
264	206	P0DMV8	200	12	5	1	Carbamidomethylation	18200000	4850000	2150000	18200000	4850000	2150000	1.00:0.27:0.12	18200000	4850000	2150000	18200000	4850000	2150000	1.00:0.27:0.12	70052	Heat shock 70 kDa protein 1A OS=Homo sapiens OX=9606 GN=HSPA1A PE=1 SV=1
264	208	P0DMV9	200	12	5	1	Carbamidomethylation	18200000	4850000	2150000	18200000	4850000	2150000	1.00:0.27:0.12	18200000	4850000	2150000	18200000	4850000	2150000	1.00:0.27:0.12	70052	Heat shock 70 kDa protein 1B OS=Homo sapiens OX=9606 GN=HSPA1B PE=1 SV=1
279	79	P06396	200	10	5	1		6400000	1360000	2920000	6400000	1360000	2920000	1.00:0.21:0.46	6400000	1360000	2920000	6400000	1360000	2920000	1.00:0.21:0.46	85697	Gelsolin OS=Homo sapiens OX=9606 GN=GSN PE=1 SV=1
290	345	P07951	200	23	7	1		17800000	4810000	1440000	17800000	4810000	1440000	1.00:0.27:0.08	17800000	4810000	1440000	17800000	4810000	1440000	1.00:0.27:0.08	32851	Tropomyosin beta chain OS=Homo sapiens OX=9606 GN=TPM2 PE=1 SV=1
294	973	P69905	200	70	15	2	Oxidation (M)	897000000	2340000000	489000000	884000000	2180000000	489000000	1.00:2.47:0.55	897000000	2340000000	489000000	884000000	2180000000	489000000	1.00:2.47:0.55	15258	Hemoglobin subunit alpha OS=Homo sapiens OX=9606 GN=HBA1 PE=1 SV=2
310	588	P40939	200	4	2	2	Carbamidomethylation	10400000	4380000	3190000	10400000	4380000	3190000	1.00:0.42:0.31	10400000	4380000	3190000	10400000	4380000	3190000	1.00:0.42:0.31	83000	Trifunctional enzyme subunit alpha mitochondrial OS=Homo sapiens OX=9606 GN=HADHA PE=1 SV=2
317	118	P02679	200	35	12	10	Carbamidomethylation	306000000	219000000	51800000	272000000	144000000	31000000	1.00:0.53:0.11	306000000	219000000	51800000	272000000	144000000	31000000	1.00:0.53:0.11	51512	Fibrinogen gamma chain OS=Homo sapiens OX=9606 GN=FGG PE=1 SV=3
386	238	P00338	200	14	5	1	Carbamidomethylation	143000000	73900000	18700000	143000000	73900000	18700000	1.00:0.52:0.13	143000000	73900000	18700000	143000000	73900000	18700000	1.00:0.52:0.13	36689	L-lactate dehydrogenase A chain OS=Homo sapiens OX=9606 GN=LDHA PE=1 SV=2
387	443	P29401	200	10	6	1		47800000	28900000	6490000	47800000	28900000	6490000	1.00:0.60:0.14	47800000	28900000	6490000	47800000	28900000	6490000	1.00:0.60:0.14	67878	Transketolase OS=Homo sapiens OX=9606 GN=TKT PE=1 SV=3
414	479	P07451	200	13	2	1		206000000	27100000	653000	206000000	27100000	653000	1.00:0.13:0.02	206000000	27100000	653000	206000000	27100000	653000	1.00:0.13:0.02	29557	Carbonic anhydrase 3 OS=Homo sapiens OX=9606 GN=CA3 PE=1 SV=3
417	231	Q16555	200	11	6	1		2730000	899000	4430000	2730000	899000	4430000	1.00:0.33:1.62	2730000	899000	4430000	2730000	899000	4430000	1.00:0.33:1.62	62294	Dihydropyrimidinase-related protein 2 OS=Homo sapiens OX=9606 GN=DPYSL2 PE=1 SV=1
420	402	P04083	200	15	4	1		13200000	38600000	5460000	13200000	38600000	5460000	1.00:2.93:0.41	13200000	38600000	5460000	13200000	38600000	5460000	1.00:2.93:0.41	38714	Annexin A1 OS=Homo sapiens OX=9606 GN=ANXA1 PE=1 SV=2
432	732	P30041	200	22	4	3		119000000	85800000	20800000	119000000	85800000	20800000	1.00:0.72:0.17	119000000	85800000	20800000	119000000	85800000	20800000	1.00:0.72:0.17	25035	Peroxiredoxin-6 OS=Homo sapiens OX=9606 GN=PRDX6 PE=1 SV=3
453	1162	P00918	200	5	1	1		2860000	9520000	6450000	2860000	9520000	6450000	1.00:3.32:2.25	2860000	9520000	6450000	2860000	9520000	6450000	1.00:3.32:2.25	29246	Carbonic anhydrase 2 OS=Homo sapiens OX=9606 GN=CA2 PE=1 SV=2
458	754	Q96Q06	200	2	2	2		17200000	11800000	2830000	17200000	11800000	2830000	1.00:0.69:0.16	17200000	11800000	2830000	17200000	11800000	2830000	1.00:0.69:0.16	134431	Perilipin-4 OS=Homo sapiens OX=9606 GN=PLIN4 PE=1 SV=2
473	715	Q13642	200	13	4	3	Carbamidomethylation	119000000	39000000	13100000	116000000	28900000	10800000	1.00:0.25:0.09	119000000	39000000	13100000	116000000	28900000	10800000	1.00:0.25:0.09	36263	Four and a half LIM domains protein 1 OS=Homo sapiens OX=9606 GN=FHL1 PE=1 SV=4
475	398	Q16853	200	8	6	1	Carbamidomethylation	18000000	20800000	4500000	18000000	20800000	4500000	1.00:1.16:0.25	18000000	20800000	4500000	18000000	20800000	4500000	1.00:1.16:0.25	84622	Membrane primary amine oxidase OS=Homo sapiens OX=9606 GN=AOC3 PE=1 SV=3
477	716	P21695	200	11	4	1		17000000	26200000	1560000	17000000	26200000	1560000	1.00:1.55:0.09	17000000	26200000	1560000	17000000	26200000	1560000	1.00:1.55:0.09	37568	Glycerol-3-phosphate dehydrogenase [NAD(+)] cytoplasmic OS=Homo sapiens OX=9606 GN=GPD1 PE=1 SV=4
478	694	P00568	200	28	3	3	Carbamidomethylation	61100000	35800000	10000000	61100000	35800000	10000000	1.00:0.59:0.16	61100000	35800000	10000000	61100000	35800000	10000000	1.00:0.59:0.16	21635	Adenylate kinase isoenzyme 1 OS=Homo sapiens OX=9606 GN=AK1 PE=1 SV=3
482	505	P01859	200	22	8	2	Carbamidomethylation	316000000	153000000	30000000	168000000	99000000	24900000	1.00:0.59:0.15	316000000	153000000	30000000	168000000	99000000	24900000	1.00:0.59:0.15	35901	Immunoglobulin heavy constant gamma 2 OS=Homo sapiens OX=9606 GN=IGHG2 PE=1 SV=2
526	709	P01871	200	10	4	1	Carbamidomethylation	29700000	14700000	5540000	29700000	14700000	5540000	1.00:0.49:0.19	29700000	14700000	5540000	29700000	14700000	5540000	1.00:0.49:0.19	49440	Immunoglobulin heavy constant mu OS=Homo sapiens OX=9606 GN=IGHM PE=1 SV=4
553	1152	P48788	200	15	3	3		61100000	26000000	10200000	60100000	24000000	10000000	1.00:0.40:0.17	61100000	26000000	10200000	60100000	24000000	10000000	1.00:0.40:0.17	21339	Troponin I fast skeletal muscle OS=Homo sapiens OX=9606 GN=TNNI2 PE=1 SV=2
558	573	P01861	200	43	11	3	Carbamidomethylation	393000000	331000000	87100000	393000000	331000000	87100000	1.00:0.84:0.22	393000000	331000000	87100000	393000000	331000000	87100000	1.00:0.84:0.22	35941	Immunoglobulin heavy constant gamma 4 OS=Homo sapiens OX=9606 GN=IGHG4 PE=1 SV=1
559	721	P51884	200	26	9	9		352000000	669000000	74800000	201000000	443000000	45200000	1.00:2.20:0.22	352000000	669000000	74800000	201000000	443000000	45200000	1.00:2.20:0.22	38429	Lumican OS=Homo sapiens OX=9606 GN=LUM PE=1 SV=2
566	899	P19338	200	1	1	1		20700000	2280000	6460000	20700000	2280000	6460000	1.00:0.11:0.31	20700000	2280000	6460000	20700000	2280000	6460000	1.00:0.11:0.31	76615	Nucleolin OS=Homo sapiens OX=9606 GN=NCL PE=1 SV=3
622	885	P69074	200	14	3	1		20900000	20100000	1690000	20900000	20100000	1690000	1.00:0.96:0.08	20900000	20100000	1690000	20900000	20100000	1690000	1.00:0.96:0.08	15402	Histone H3 embryonic
670	795	P05976	200	11	2	1		25500000	24800000	731000	25500000	24800000	731000	1.00:0.97:0.03	25500000	24800000	731000	25500000	24800000	731000	1.00:0.97:0.03	21145	Myosin light chain 1/3 skeletal muscle isoform OS=Homo sapiens OX=9606 GN=MYL1 PE=2 SV=3
673	1185	P02792	200	23	3	3		4670000000	761000000	525000000	4670000000	761000000	525000000	1.00:0.16:0.11	4670000000	761000000	525000000	4670000000	761000000	525000000	1.00:0.16:0.11	20020	Ferritin light chain OS=Homo sapiens OX=9606 GN=FTL PE=1 SV=2
702	1194	P10916	200	10	1	1		35600000	613000	2000000	35600000	613000	2000000	1.00:0.02:0.06	35600000	613000	2000000	35600000	613000	2000000	1.00:0.02:0.06	18789	Myosin regulatory light chain 2 ventricular/cardiac muscle isoform OS=Homo sapiens OX=9606 GN=MYL2 PE=1 SV=3
728	1569	Q6WV74	200	50	7	1		88300000	16500000	13000000	88300000	16500000	13000000	1.00:0.19:0.15	88300000	16500000	13000000	88300000	16500000	13000000	1.00:0.19:0.15	11395	Histone H4 OS=Mytilus chilensis OX=173667 PE=3 SV=3
777	978	P04792	200	33	4	2		233000000	22900000	16900000	233000000	22900000	16900000	1.00:0.10:0.07	233000000	22900000	16900000	233000000	22900000	16900000	1.00:0.10:0.07	22783	Heat shock protein beta-1 OS=Homo sapiens OX=9606 GN=HSPB1 PE=1 SV=2
827	1032	P23528	200	23	2	2	Carbamidomethylation	15800000	6810000	29100000	15800000	6810000	29100000	1.00:0.43:1.85	15800000	6810000	29100000	15800000	6810000	29100000	1.00:0.43:1.85	18502	Cofilin-1 OS=Homo sapiens OX=9606 GN=CFL1 PE=1 SV=3
881	2444	P02641	200	3	1	1		22900000	12600000	2530000	22900000	12600000	2530000	1.00:0.55:0.11	22900000	12600000	2530000	22900000	12600000	2530000	1.00:0.55:0.11	33034	Troponin T fast skeletal muscle Homo sapiens OX=9986 GN=TNNT3 PE=1 SV=4
883	1093	P61978	200	3	1	1		12300000	2520000	6430000	12300000	2520000	6430000	1.00:0.20:0.52	12300000	2520000	6430000	12300000	2520000	6430000	1.00:0.20:0.52	50976	Heterogeneous nuclear ribonucleoprotein K OS=Homo sapiens OX=9606 GN=HNRNPK PE=1 SV=1
888	700	P23142	200	3	2	1	Carbamidomethylation	1720000	3250000	56500	1720000	3250000	56500	1.00:1.89:0.03	1720000	3250000	56500	1720000	3250000	56500	1.00:1.89:0.03	77214	Fibulin-1 OS=Homo sapiens OX=9606 GN=FBLN1 PE=1 SV=4
956	974	O75112	200	1	1	1		9520000	470000	632000	9520000	470000	632000	1.00:0.05:0.07	9520000	470000	632000	9520000	470000	632000	1.00:0.05:0.07	77135	LIM domain-binding protein 3 OS=Homo sapiens OX=9606 GN=LDB3 PE=1 SV=2
994	1196	P30086	200	12	1	1	Carbamidomethylation	53500000	5780000	636000	53500000	5780000	636000	1.00:0.11:0.02	53500000	5780000	636000	53500000	5780000	636000	1.00:0.11:0.02	21057	Phosphatidylethanolamine-binding protein 1 OS=Homo sapiens OX=9606 GN=PEBP1 PE=1 SV=3
1146	1030	P31930	200	5	2	1		5740000	5720000	217000	5740000	5720000	217000	1.00:1.00:0.04	5740000	5720000	217000	5740000	5720000	217000	1.00:1.00:0.04	52646	Cytochrome b-c1 complex subunit 1 mitochondrial OS=Homo sapiens OX=9606 GN=UQCRC1 PE=1 SV=3
1178	3344	P09429	200	7	1	1		8700000	1500000	1460000	8700000	1500000	1460000	1.00:0.17:0.17	8700000	1500000	1460000	8700000	1500000	1460000	1.00:0.17:0.17	24894	High mobility group protein B1 OS=Homo sapiens OX=9606 GN=HMGB1 PE=1 SV=3
1185	1327	P09211	200	8	1	1		20500000	3860000	27700000	20500000	3860000	27700000	1.00:0.19:1.35	20500000	3860000	27700000	20500000	3860000	27700000	1.00:0.19:1.35	23356	Glutathione S-transferase P OS=Homo sapiens OX=9606 GN=GSTP1 PE=1 SV=2
1268	2799	Q13228	200	3	1	1		11500000	6950000	2750000	11500000	6950000	2750000	1.00:0.60:0.24	11500000	6950000	2750000	11500000	6950000	2750000	1.00:0.60:0.24	52391	Methanethiol oxidase OS=Homo sapiens OX=9606 GN=SELENBP1 PE=1 SV=2
1338	2185	P16452	200	2	1	1		14100000	13500000	2150000	14100000	13500000	2150000	1.00:0.96:0.15	14100000	13500000	2150000	14100000	13500000	2150000	1.00:0.96:0.15	77009	Erythrocyte membrane protein band 4.2 OS=Homo sapiens OX=9606 GN=EPB42 PE=1 SV=3
1397	2359	P39019	200	14	2	2		9140000	3590000	2600000	9140000	3590000	2600000	1.00:0.39:0.28	9140000	3590000	2600000	9140000	3590000	2600000	1.00:0.39:0.28	16060	40S ribosomal protein S19 OS=Homo sapiens OX=9606 GN=RPS19 PE=1 SV=2
1442	2753	Q93077	200	38	5	1		7210000	12200000	1570000	7210000	12200000	1570000	1.00:1.69:0.22	7210000	12200000	1570000	7210000	12200000	1570000	1.00:1.69:0.22	14105	Histone H2A type 1-C OS=Homo sapiens OX=9606 GN=HIST1H2AC PE=1 SV=3
1636	1701	P01008	200	2	1	1		4620000	301000	2620000	4620000	301000	2620000	1.00:0.07:0.57	4620000	301000	2620000	4620000	301000	2620000	1.00:0.07:0.57	52602	Antithrombin-III OS=Homo sapiens OX=9606 GN=SERPINC1 PE=1 SV=1
1679	2270	P02763	200	7	1	1		883000000	121000000	300000000	883000000	121000000	300000000	1.00:0.14:0.34	883000000	121000000	300000000	883000000	121000000	300000000	1.00:0.14:0.34	23512	Alpha-1-acid glycoprotein 1 OS=Homo sapiens OX=9606 GN=ORM1 PE=1 SV=1
1871	3439	P11166	200	5	2	1		3450000	2290000	516000	3450000	2290000	516000	1.00:0.66:0.15	3450000	2290000	516000	3450000	2290000	516000	1.00:0.66:0.15	54084	Solute carrier family 2 facilitated glucose transporter member 1 OS=Homo sapiens OX=9606 GN=SLC2A1 PE=1 SV=2
1904	1776	P45880	200	6	2	2		19000000	15900000	2640000	19000000	15900000	2640000	1.00:0.84:0.14	19000000	15900000	2640000	19000000	15900000	2640000	1.00:0.84:0.14	31567	Voltage-dependent anion-selective channel protein 2 OS=Homo sapiens OX=9606 GN=VDAC2 PE=1 SV=2
2054	3774	B3EWE4	200	26	4	1	Oxidation (M)	2380000	70400000	597000	2380000	70400000	597000	1.00:29.52:0.25	2380000	70400000	597000	2380000	70400000	597000	1.00:29.52:0.25	15677	Hemoglobin subunit beta OS=Homo sapiens OX=10058 PE=1 SV=1
2068	3042	P63241	200	8	1	1		15500000	6710000	3840000	15500000	6710000	3840000	1.00:0.43:0.25	15500000	6710000	3840000	15500000	6710000	3840000	1.00:0.43:0.25	16832	Eukaryotic translation initiation factor 5A-1 OS=Homo sapiens OX=9606 GN=EIF5A PE=1 SV=2
2132	3147	P26447	200	9	1	1		477000	1560000	1690000	477000	1560000	1690000	1.00:3.26:3.54	477000	1560000	1690000	477000	1560000	1690000	1.00:3.26:3.54	11729	Protein S100-A4 OS=Homo sapiens OX=9606 GN=S100A4 PE=1 SV=1
2203	6395	P56649	200	5	2	1		52000000	11600000	5020000	52000000	11600000	5020000	1.00:0.22:0.10	52000000	11600000	5020000	52000000	11600000	5020000	1.00:0.22:0.10	35724	Glyceraldehyde-3-phosphate dehydrogenase OS=Homo sapiens OX=150436 PE=1 SV=1
2318	4449	P01962	200	26	4	1		34100000	110000000	52900000	34100000	110000000	52900000	1.00:3.24:1.55	34100000	110000000	52900000	34100000	110000000	52900000	1.00:3.24:1.55	15290	Hemoglobin subunit alpha-1/2 OS=Tapirus terrestris OX=9801 PE=1 SV=1
2601	4844	P60903	200	18	1	1		26700000	9670000	7500000	26700000	9670000	7500000	1.00:0.36:0.28	26700000	9670000	7500000	26700000	9670000	7500000	1.00:0.36:0.28	11203	Protein S100-A10 OS=Homo sapiens OX=9606 GN=S100A10 PE=1 SV=2
2766	4806	P13073	200	7	1	1		22000000	12700000	2790000	22000000	12700000	2790000	1.00:0.58:0.13	22000000	12700000	2790000	22000000	12700000	2790000	1.00:0.58:0.13	19577	Cytochrome c oxidase subunit 4 isoform 1 mitochondrial OS=Homo sapiens OX=9606 GN=COX4I1 PE=1 SV=1
2862	5942	Q91365	200	1	1	1		447000	677000	10600	447000	677000	10600	1.00:1.51:0.02	447000	677000	10600	447000	677000	10600	1.00:1.51:0.02	143966	Centrosomal protein of 162 kDa (Fragment)
3305	9238	P04433	200	8	1	1		23600000	17100000	5730000	23600000	17100000	5730000	1.00:0.73:0.24	23600000	17100000	5730000	23600000	17100000	5730000	1.00:0.73:0.24	12575	Immunoglobulin kappa variable 3-11 OS=Homo sapiens OX=9606 GN=IGKV3-11 PE=1 SV=1
3319	4876	P01619	200	8	1	1		41100000	32500000	5510000	41100000	32500000	5510000	1.00:0.79:0.13	41100000	32500000	5510000	41100000	32500000	5510000	1.00:0.79:0.13	12557	Immunoglobulin kappa variable 3-20 OS=Homo sapiens OX=9606 GN=IGKV3-20 PE=1 SV=2
3505	11086	P01624	200	8	1	1		58800000	28100000	14000000	58800000	28100000	14000000	1.00:0.48:0.24	58800000	28100000	14000000	58800000	28100000	14000000	1.00:0.48:0.24	12496	Immunoglobulin kappa variable 3-15 OS=Homo sapiens OX=9606 GN=IGKV3-15 PE=1 SV=2
3320	4885	A0A0C4DH25	148.75	8	1	1		2550000	1150000	207000	2550000	1150000	207000	1.00:0.45:0.08	2550000	1150000	207000	2550000	1150000	207000	1.00:0.45:0.08	12515	Immunoglobulin kappa variable 3D-20 OS=Homo sapiens OX=9606 GN=IGKV3D-20 PE=3 SV=1
1719	6227	P07738	143.11	5	1	1		195000	1930000	650000	195000	1930000	650000	1.00:9.87:3.33	195000	1930000	650000	195000	1930000	650000	1.00:9.87:3.33	30005	Bisphosphoglycerate mutase OS=Homo sapiens OX=9606 GN=BPGM PE=1 SV=2
2824	9269	P59666	136	10	1	1	Carbamidomethylation	18400000	11600000	6380000	18400000	11600000	6380000	1.00:0.63:0.35	18400000	11600000	6380000	18400000	11600000	6380000	1.00:0.63:0.35	10245	Neutrophil defensin 3 OS=Homo sapiens OX=9606 GN=DEFA3 PE=1 SV=1
2824	9270	P59665	136	10	1	1	Carbamidomethylation	18400000	11600000	6380000	18400000	11600000	6380000	1.00:0.63:0.35	18400000	11600000	6380000	18400000	11600000	6380000	1.00:0.63:0.35	10201	Neutrophil defensin 1 OS=Homo sapiens OX=9606 GN=DEFA1 PE=1 SV=1
192	66	P01009	132.88	17	9	6	Carbamidomethylation	1570000000	685000000	721000000	1420000000	500000000	653000000	1.00:0.35:0.46	1570000000	685000000	721000000	1420000000	500000000	653000000	1.00:0.35:0.46	46737	Alpha-1-antitrypsin OS=Homo sapiens OX=9606 GN=SERPINA1 PE=1 SV=3
2032	2861	P07858	132.88	5	1	1		5580000	5050000	15900000	5580000	5050000	15900000	1.00:0.90:2.84	5580000	5050000	15900000	5580000	5050000	15900000	1.00:0.90:2.84	37822	Cathepsin B OS=Homo sapiens OX=9606 GN=CTSB PE=1 SV=3
224	346	P11021	132	10	5	2		14800000	5970000	16900000	14800000	5970000	16900000	1.00:0.40:1.14	14800000	5970000	16900000	14800000	5970000	16900000	1.00:0.40:1.14	72333	Endoplasmic reticulum chaperone BiP OS=Homo sapiens OX=9606 GN=HSPA5 PE=1 SV=2
636	979	P08123	130.34	2	1	1		1730000	616000	3110000	1730000	616000	3110000	1.00:0.36:1.80	1730000	616000	3110000	1730000	616000	3110000	1.00:0.36:1.80	129314	Collagen alpha-2(I) chain OS=Homo sapiens OX=9606 GN=COL1A2 PE=1 SV=7
24	16	P21333	121.83	3	6	4	Carbamidomethylation	10700000	5240000	12900000	9340000	4370000	12200000	1.00:0.47:1.31	10700000	5240000	12900000	9340000	4370000	12200000	1.00:0.47:1.31	280737	Filamin-A OS=Homo sapiens OX=9606 GN=FLNA PE=1 SV=4
434	789	P02042	117.34	95	14	2	Carbamidomethylation; Oxidation (M)	242000000	252000000	644000000	242000000	252000000	644000000	1.00:1.04:2.66	242000000	252000000	644000000	242000000	252000000	644000000	1.00:1.04:2.66	16055	Hemoglobin subunit delta OS=Homo sapiens OX=9606 GN=HBD PE=1 SV=2
1777	2582	P39060	116.44	1	1	1		2230000	2730000	1030000	2230000	2730000	1030000	1.00:1.23:0.46	2230000	2730000	1030000	2230000	2730000	1030000	1.00:1.23:0.46	178187	Collagen alpha-1(XVIII) chain OS=Homo sapiens OX=9606 GN=COL18A1 PE=1 SV=5
23	1	P02768	115.36	80	70	11	Carbamidomethylation; Oxidation (M)	7610000000	6030000000	2390000000	2730000000	5490000000	2050000000	1.00:2.01:0.75	7610000000	6030000000	2390000000	2730000000	5490000000	2050000000	1.00:2.01:0.75	69367	Serum albumin OS=Homo sapiens OX=9606 GN=ALB PE=1 SV=2
2469	3881	P02747	111.49	5	1	1		5860000	3290000	1620000	5860000	3290000	1620000	1.00:0.56:0.28	5860000	3290000	1620000	5860000	3290000	1620000	1.00:0.56:0.28	25774	Complement C1q subcomponent subunit C OS=Homo sapiens OX=9606 GN=C1QC PE=1 SV=3
1201	2669	P09382	108.05	33	6	6	Carbamidomethylation	220000000	159000000	52800000	193000000	148000000	47600000	1.00:0.77:0.25	220000000	159000000	52800000	193000000	148000000	47600000	1.00:0.77:0.25	14716	Galectin-1 OS=Homo sapiens OX=9606 GN=LGALS1 PE=1 SV=2
1113	1837	P07737	104.63	26	4	1	Carbamidomethylation	95300000	38100000	18900000	95300000	38100000	18900000	1.00:0.40:0.20	95300000	38100000	18900000	95300000	38100000	18900000	1.00:0.40:0.20	15054	Profilin-1 OS=Homo sapiens OX=9606 GN=PFN1 PE=1 SV=2
2038	3708	P02753	97.31	5	1	1	Carbamidomethylation	1120000	2710000	542000	1120000	2710000	542000	1.00:2.42:0.48	1120000	2710000	542000	1120000	2710000	542000	1.00:2.42:0.48	23010	Retinol-binding protein 4 OS=Homo sapiens OX=9606 GN=RBP4 PE=1 SV=3
311	456	P22314	96.93	2	1	1		8170000	3380000	7220000	8170000	3380000	7220000	1.00:0.41:0.88	8170000	3380000	7220000	8170000	3380000	7220000	1.00:0.41:0.88	117849	Ubiquitin-like modifier-activating enzyme 1 OS=Homo sapiens OX=9606 GN=UBA1 PE=1 SV=3
498	546	P02774	94.87	6	3	3	Carbamidomethylation	14800000	17500000	7320000	14800000	17500000	7320000	1.00:1.18:0.49	14800000	17500000	7320000	14800000	17500000	7320000	1.00:1.18:0.49	52918	Vitamin D-binding protein OS=Homo sapiens OX=9606 GN=GC PE=1 SV=2
1094	1682	P23284	93.56	8	2	2		6120000	10300000	2410000	6120000	10300000	2410000	1.00:1.69:0.39	6120000	10300000	2410000	6120000	10300000	2410000	1.00:1.69:0.39	23743	Peptidyl-prolyl cis-trans isomerase B OS=Homo sapiens OX=9606 GN=PPIB PE=1 SV=2
361	298	P00738	90.19	26	9	3	Carbamidomethylation	26800000	11500000	14500000	26800000	11500000	14500000	1.00:0.43:0.54	26800000	11500000	14500000	26800000	11500000	14500000	1.00:0.43:0.54	45205	Haptoglobin OS=Homo sapiens OX=9606 GN=HP PE=1 SV=1
567	614	P19823	89.12	3	2	1		7480000	3670000	3220000	7480000	3670000	3220000	1.00:0.49:0.43	7480000	3670000	3220000	7480000	3670000	3220000	1.00:0.49:0.43	106463	Inter-alpha-trypsin inhibitor heavy chain H2 OS=Homo sapiens OX=9606 GN=ITIH2 PE=1 SV=2
451	354	P02790	87.02	8	2	2	Carbamidomethylation	32200000	17500000	7030000	31300000	15300000	6770000	1.00:0.49:0.22	32200000	17500000	7030000	31300000	15300000	6770000	1.00:0.49:0.22	51676	Hemopexin OS=Homo sapiens OX=9606 GN=HPX PE=1 SV=2
56	419	P02549	81.35	2	6	5		19600000	11000000	6100000	11100000	9450000	5000000	1.00:0.85:0.45	19600000	11000000	6100000	11100000	9450000	5000000	1.00:0.85:0.45	280013	Spectrin alpha chain erythrocytic 1 OS=Homo sapiens OX=9606 GN=SPTA1 PE=1 SV=5
165	29	P06733	79.24	29	9	2	Carbamidomethylation	16700000	12000000	28700000	16700000	12000000	28700000	1.00:0.72:1.72	16700000	12000000	28700000	16700000	12000000	28700000	1.00:0.72:1.72	47169	Alpha-enolase OS=Homo sapiens OX=9606 GN=ENO1 PE=1 SV=2
1722	1868	P11766	74.72	3	1	1		1150000	2910000	106000	1150000	2910000	106000	1.00:2.52:0.09	1150000	2910000	106000	1150000	2910000	106000	1.00:2.52:0.09	39724	Alcohol dehydrogenase class-3 OS=Homo sapiens OX=9606 GN=ADH5 PE=1 SV=4
2101	2980	P30048	73.42	4	1	1		3140000	5380000	2520000	3140000	5380000	2520000	1.00:1.71:0.80	3140000	5380000	2520000	3140000	5380000	2520000	1.00:1.71:0.80	27693	Thioredoxin-dependent peroxide reductase mitochondrial OS=Homo sapiens OX=9606 GN=PRDX3 PE=1 SV=3
380	447	P50454	72.75	8	2	1		4410000	2930000	1300000	4410000	2930000	1300000	1.00:0.66:0.29	4410000	2930000	1300000	4410000	2930000	1300000	1.00:0.66:0.29	46441	Serpin H1 OS=Homo sapiens OX=9606 GN=SERPINH1 PE=1 SV=2
128	10	P14618	59.89	28	10	1	Carbamidomethylation	1900000	408000	38600	1900000	408000	38600	1.00:0.22:0.02	1900000	408000	38600	1900000	408000	38600	1.00:0.22:0.02	57937	Pyruvate kinase PKM OS=Homo sapiens OX=9606 GN=PKM PE=1 SV=4
69	14	P01023	57.38	7	8	2	Carbamidomethylation	48900000	32700000	25300000	48900000	32700000	25300000	1.00:0.67:0.52	48900000	32700000	25300000	48900000	32700000	25300000	1.00:0.67:0.52	163290	Alpha-2-macroglobulin OS=Homo sapiens OX=9606 GN=A2M PE=1 SV=3
621	642	P04217	55.46	9	4	4	Carbamidomethylation	54200000	30800000	16800000	51800000	29400000	16300000	1.00:0.57:0.32	54200000	30800000	16800000	51800000	29400000	16300000	1.00:0.57:0.32	54254	Alpha-1B-glycoprotein OS=Homo sapiens OX=9606 GN=A1BG PE=1 SV=4
1018	963	P26641	54.31	2	1	1		39400000	21700000	20700000	39400000	21700000	20700000	1.00:0.55:0.53	39400000	21700000	20700000	39400000	21700000	20700000	1.00:0.55:0.53	50119	Elongation factor 1-gamma OS=Homo sapiens OX=9606 GN=EEF1G PE=1 SV=3
309	246	Q9NZN4	52.17	6	4	2		21700000	11800000	5730000	21700000	11800000	5730000	1.00:0.54:0.26	21700000	11800000	5730000	21700000	11800000	5730000	1.00:0.54:0.26	61162	EH domain-containing protein 2 OS=Homo sapiens OX=9606 GN=EHD2 PE=1 SV=2
35	8	P01024	51.38	12	19	19	Carbamidomethylation	468000000	375000000	159000000	393000000	270000000	101000000	1.00:0.69:0.26	468000000	375000000	159000000	393000000	270000000	101000000	1.00:0.69:0.26	187147	Complement C3 OS=Homo sapiens OX=9606 GN=C3 PE=1 SV=2
901	1449	P30043	50.11	11	2	1		2630000	4850000	2260000	2630000	4850000	2260000	1.00:1.85:0.86	2630000	4850000	2260000	2630000	4850000	2260000	1.00:1.85:0.86	22119	Flavin reductase (NADPH) OS=Homo sapiens OX=9606 GN=BLVRB PE=1 SV=3
539	514	P50395	49.05	3	1	1		16900000	9200000	11700000	16900000	9200000	11700000	1.00:0.55:0.69	16900000	9200000	11700000	16900000	9200000	11700000	1.00:0.55:0.69	50663	Rab GDP dissociation inhibitor beta OS=Homo sapiens OX=9606 GN=GDI2 PE=1 SV=2
167	228	P07237	46.41	4	2	1		2370000	4490000	1300000	2370000	4490000	1300000	1.00:1.90:0.55	2370000	4490000	1300000	2370000	4490000	1300000	1.00:1.90:0.55	57116	Protein disulfide-isomerase OS=Homo sapiens OX=9606 GN=P4HB PE=1 SV=3
218	233	P02751	42.98	2	2	1		1580000	903000	1060000	1580000	903000	1060000	1.00:0.57:0.67	1580000	903000	1060000	1580000	903000	1060000	1.00:0.57:0.67	262622	Fibronectin OS=Homo sapiens OX=9606 GN=FN1 PE=1 SV=4
240	446	P04040	41.89	14	5	2		4190000	7000000	2450000	3880000	3060000	2230000	1.00:0.79:0.57	4190000	7000000	2450000	3880000	3060000	2230000	1.00:0.79:0.57	59756	Catalase OS=Homo sapiens OX=9606 GN=CAT PE=1 SV=3
1103	1840	P10909	37.51	6	2	2		2510000	2220000	1490000	2510000	2220000	1490000	1.00:0.88:0.59	2510000	2220000	1490000	2510000	2220000	1490000	1.00:0.88:0.59	52495	Clusterin OS=Homo sapiens OX=9606 GN=CLU PE=1 SV=1
2786	3916	Q07020	36.97	5	1	1		5080000	3150000	3040000	5080000	3150000	3040000	1.00:0.62:0.60	5080000	3150000	3040000	5080000	3150000	3040000	1.00:0.62:0.60	21634	60S ribosomal protein L18 OS=Homo sapiens OX=9606 GN=RPL18 PE=1 SV=2
282	561	P30101	36.97	5	2	1		17700000	10600000	98400000	17700000	10600000	98400000	1.00:0.60:5.56	17700000	10600000	98400000	17700000	10600000	98400000	1.00:0.60:5.56	56782	Protein disulfide-isomerase A3 OS=Homo sapiens OX=9606 GN=PDIA3 PE=1 SV=4
1924	3267	P02766	34.09	9	1	1		15200000	12000000	9300000	15200000	12000000	9300000	1.00:0.79:0.61	15200000	12000000	9300000	15200000	12000000	9300000	1.00:0.79:0.61	15887	Transthyretin OS=Homo sapiens OX=9606 GN=TTR PE=1 SV=1
699	684	P55084	33.29	4	2	1		3460000	2130000	1960000	3460000	2130000	1960000	1.00:0.62:0.57	3460000	2130000	1960000	3460000	2130000	1960000	1.00:0.62:0.57	51294	Trifunctional enzyme subunit beta mitochondrial OS=Homo sapiens OX=9606 GN=HADHB PE=1 SV=3
3324	6109	P62851	29.18	7	1	1		4780000	3050000	3820000	4780000	3050000	3820000	1.00:0.64:0.80	4780000	3050000	3820000	4780000	3050000	3820000	1.00:0.64:0.80	13742	40S ribosomal protein S25 OS=Homo sapiens OX=9606 GN=RPS25 PE=1 SV=1
1839	2641	Q9HDC9	20.66	6	1	1		3170000	7860000	2850000	3170000	7860000	2850000	1.00:2.48:0.90	3170000	7860000	2850000	3170000	7860000	2850000	1.00:2.48:0.90	46480	Adipocyte plasma membrane-associated protein OS=Homo sapiens OX=9606 GN=APMAP PE=1 SV=2
321	634	P02730	20.2	13	7	6	Carbamidomethylation	206000000	121000000	107000000	189000000	103000000	71200000	1.00:0.54:0.38	206000000	121000000	107000000	189000000	103000000	71200000	1.00:0.54:0.38	101792	Band 3 anion transport protein OS=Homo sapiens OX=9606 GN=SLC4A1 PE=1 SV=3
2259	3437	P07410	19.58	16	2	1		6490000	2590000	6490000	6490000	2590000	6490000	1.00:0.40:1.00	6490000	2590000	6490000	6490000	2590000	6490000	1.00:0.40:1.00	15780	Hemoglobin subunit beta-S/F OS=Urocitellus townsendii OX=99861 PE=1 SV=1
1832	3668	Q13347	17.37	3	1	1		644000	195000	358000	644000	195000	358000	1.00:0.30:0.56	644000	195000	358000	644000	195000	358000	1.00:0.30:0.56	36502	Eukaryotic translation initiation factor 3 subunit I OS=Homo sapiens OX=9606 GN=EIF3I PE=1 SV=1
510	730	P00915	16.08	21	5	4		279000000	212000000	224000000	240000000	176000000	208000000	1.00:0.73:0.87	279000000	212000000	224000000	240000000	176000000	208000000	1.00:0.73:0.87	28870	Carbonic anhydrase 1 OS=Homo sapiens OX=9606 GN=CA1 PE=1 SV=2
531	617	P01860	13.47	29	11	2	Carbamidomethylation	4410000	5820000	5660000	4410000	5820000	5660000	1.00:1.32:1.28	4410000	5820000	5660000	4410000	5820000	5660000	1.00:1.32:1.28	41287	Immunoglobulin heavy constant gamma 3 OS=Homo sapiens OX=9606 GN=IGHG3 PE=1 SV=2
1411	2663	P62280	12.54	8	1	1		1900000	2730000	72700	1900000	2730000	72700	1.00:1.43:0.04	1900000	2730000	72700	1900000	2730000	72700	1.00:1.43:0.04	18431	40S ribosomal protein S11 OS=Homo sapiens OX=9606 GN=RPS11 PE=1 SV=3
1529	2404	P19652	12.51	5	1	1		834000	697000	2580000	834000	697000	2580000	1.00:0.84:3.09	834000	697000	2580000	834000	697000	2580000	1.00:0.84:3.09	23603	Alpha-1-acid glycoprotein 2 OS=Homo sapiens OX=9606 GN=ORM2 PE=1 SV=2
864	975	P37837	11.26	9	4	2		5260000	4110000	9620000	5260000	4110000	9620000	1.00:0.78:1.83	5260000	4110000	9620000	5260000	4110000	9620000	1.00:0.78:1.83	37540	Transaldolase OS=Homo sapiens OX=9606 GN=TALDO1 PE=1 SV=2
388	353	P0DOX5	11.21	27	11	2	Carbamidomethylation	51300000	20100000	53100000	51300000	20100000	53100000	1.00:0.39:1.04	51300000	20100000	53100000	51300000	20100000	53100000	1.00:0.39:1.04	49329	Immunoglobulin gamma-1 heavy chain OS=Homo sapiens OX=9606 PE=1 SV=2
511	744	P32119	10.37	40	9	2		29900000	6000000	17800000	28800000	5780000	17600000	1.00:0.20:0.61	29900000	6000000	17800000	28800000	5780000	17600000	1.00:0.20:0.61	21892	Peroxiredoxin-2 OS=Homo sapiens OX=9606 GN=PRDX2 PE=1 SV=5

## Sheet: Supplementary data Legend
Proteomic profiling and identification of significant markers from high-grade osteosarcoma after cryotherapy and irradiation
Rashmi Madda, Jir-Yu Wang, Chao-Ming Chen, Kuang-Yu Chao, Yang Yu-Min, Hsin-Yi Wu, Wei-Ming Chen, Po-Kuei Wu *
Department of orthopedics & Therapeutical and Musculoskeletal Tumor Research Center, Taipei Veterans General Hospital, Orthopedic Department, School of Medicine, National Yang-Ming University
*Corresponding Author
Po-Kuei Wu, drwuvgh@gmail.com
